# Supplementary material for: The Functions of Cholera Toxin Subunit B as a Modulator of Silica Nanoparticle Endocytosis
Source: Toxins (Basel). 2023 Jul 29;15(8):482. doi: 10.3390/toxins15080482 (PMC10467089; doi:10.3390/toxins15080482)
Supplement: Supplementary file 1 [file toxins-15-00482-s001.zip]

Archive with 1 entries (1 files):
- toxins-2478117-supplementary.pdf
